# Supplementary material for: Bacillus thuringiensis Cyt Proteins as Enablers of Activity of Cry and Tpp Toxins against Aedes albopictus
Source: Toxins (Basel). 2023 Mar 10;15(3):211. doi: 10.3390/toxins15030211 (PMC10054650; doi:10.3390/toxins15030211)
Supplement: Supplementary file 1 [file toxins-15-00211-s001.zip]

Archive with 1 entries (1 files):
- toxins-2243907-supplementary.pdf
